# Supplementary material for: Hesperidin and Chlorogenic Acid Synergistically Inhibit the Growth of Breast Cancer Cells via Estrogen Receptor/Mitochondrial Pathway
Source: Life (Basel). 2021 Sep 10;11(9):950. doi: 10.3390/life11090950 (PMC8467139; doi:10.3390/life11090950)
Supplement: Supplementary file 1 [file life-11-00950-s001.zip]

Archive with 1 entries (1 files):
- life-1351399-supplementary.pdf
